# Supplementary material for: No neighbour-induced increase in root growth of soybean and sunflower in mesh-divider experiments after controlling for nutrient concentration and soil volume
Source: AoB Plants. 2021 Apr 14;13(3):plab020. doi: 10.1093/aobpla/plab020 (PMC8112762; doi:10.1093/aobpla/plab020)
Supplement: plab020_suppl_Supplementary_Materials [file plab020_suppl_supplementary_materials.xlsx]

## Sheet: plab020_suppl_Supplementary_Mat
Species	Divider	Pot_Replicate	Plant_Replicate	Shoot_Mass	Reproduction_Mass	Seed_Mass	Root_Mass
soybean	mesh	soyM1	soyM1-1	4.681	10.251	6.038	2.513
soybean	mesh	soyM1	soyM1-2	4.302	10.979	6.092	2.051
soybean	mesh	soyM2	soyM2-1	3.725	11.404	7.031	2.115
soybean	mesh	soyM2	soyM2-2	3.109	12.315	7.668	1.796
soybean	mesh	soyM3	soyM3-1	2.924	11.348	6.809	1.805
soybean	mesh	soyM3	soyM3-2	3.388	12.46	7.577	2.016
soybean	mesh	soyM4	soyM4-1	2.909	11.762	7.628	1.83
soybean	mesh	soyM4	soyM4-2	3.875	12.709	7.527	2.369
soybean	mesh	soyM5	soyM5-1	3.65	11.27	6.927	1.873
soybean	mesh	soyM5	soyM5-2	3.315	10.788	6.521	2.661
soybean	mesh	soyM6	soyM6-1	4.061	11.463	6.972	1.937
soybean	mesh	soyM6	soyM6-2	3.427	12.515	7.955	1.647
soybean	mesh	soyM7	soyM7-1	3.124	11.418	7.144	1.831
soybean	mesh	soyM7	soyM7-2	3.901	11.387	6.928	1.661
soybean	mesh	soyM8	soyM8-1	3.593	9.768	6.591	2.811
soybean	mesh	soyM8	soyM8-2	3.673	12.497	7.547	2.285
soybean	mesh	soyM9	soyM9-1	2.672	11.066	6.832	1.618
soybean	mesh	soyM9	soyM9-2	4.004	9.272	5.457	2.354
soybean	mesh	soyM10	soyM10-1	2.945	10.555	6.258	1.529
soybean	mesh	soyM10	soyM10-2	2.726	9.813	5.544	1.91
soybean	mesh	soyM11	soyM11-1	3.733	10.715	7.108	2.219
soybean	mesh	soyM11	soyM11-2	3.744	14.178	8.565	2.291
soybean	mesh	soyM12	soyM12-1	3.274	11.963	7.351	2.149
soybean	mesh	soyM12	soyM12-2	4.056	12.685	7.47	1.896
soybean	film	soyF1	soyF1-1	4.294	12.66	7.879	2.724
soybean	film	soyF1	soyF1-2	3.264	10.292	5.884	2.511
soybean	film	soyF2	soyF2-1	3.971	12.223	8.108	1.574
soybean	film	soyF2	soyF2-2	3.797	12.468	7.453	1.753
soybean	film	soyF3	soyF3-1	3.841	10.155	6.338	1.685
soybean	film	soyF3	soyF3-2	3.861	11.07	6.635	2.187
soybean	film	soyF4	soyF4-1	2.808	11.586	7.23	2.26
soybean	film	soyF4	soyF4-2	3.362	10.872	6.027	1.796
soybean	film	soyF5	soyF5-1	3.333	10.989	6.625	2.014
soybean	film	soyF5	soyF5-2	4.783	12.89	7.936	2.344
soybean	film	soyF6	soyF6-1	3.338	11.454	6.996	2.433
soybean	film	soyF6	soyF6-2	3.332	12.185	7.955	2.074
soybean	film	soyF7	soyF7-1	3.288	10.236	6.442	2.606
soybean	film	soyF7	soyF7-2	2.933	10.37	6.222	1.893
soybean	film	soyF8	soyF8-1	3.593	10.902	6.39	1.79
soybean	film	soyF8	soyF8-2	3.939	10.877	6.458	2.341
soybean	film	soyF9	soyF9-1	3.416	10.716	6.448	1.725
soybean	film	soyF9	soyF9-2	3.591	11.241	6.612	1.9
soybean	film	soyF10	soyF10-1	3.075	11.592	6.998	1.772
soybean	film	soyF10	soyF10-2	3.295	12.108	7.246	1.842
soybean	film	soyF11	soyF11-1	4.99	13.415	7.7	2.141
soybean	film	soyF11	soyF11-2	5.501	11.383	6.037	2.24
soybean	film	soyF12	soyF12-1	3.178	11.64	6.123	1.642
soybean	film	soyF12	soyF12-2	3.769	13.829	7.758	2.043
sunflower	mesh	sunM1	sunM1-1	3.413	5.152	3.494	0.645
sunflower	mesh	sunM1	sunM1-2	3.188	3.634	2.224	0.544
sunflower	mesh	sunM2	sunM2-1	4.588	6.966	4.337	1.125
sunflower	mesh	sunM2	sunM2-2	3.299	5.433	3.479	0.757
sunflower	mesh	sunM3	sunM3-1	6.559	7.407	4.59	1.052
sunflower	mesh	sunM3	sunM3-2	2.722	3.97	2.34	0.543
sunflower	mesh	sunM4	sunM4-1	4.961	6.124	4.02	1.228
sunflower	mesh	sunM4	sunM4-2	5.14	4.067	2.084	1.001
sunflower	mesh	sunM5	sunM5-1	3.142	5.324	3.695	0.673
sunflower	mesh	sunM5	sunM5-2	3.011	6.167	4.223	0.667
sunflower	mesh	sunM6	sunM6-1	4.201	6.84	4.137	0.733
sunflower	mesh	sunM6	sunM6-2	4.192	6.224	3.477	0.667
sunflower	mesh	sunM7	sunM7-1	3.452	4.63	2.646	0.842
sunflower	mesh	sunM7	sunM7-2	4.186	6.125	3.84	1.012
sunflower	mesh	sunM8	sunM8-1	4.511	5.656	3.515	0.947
sunflower	mesh	sunM8	sunM8-2	5.727	7.525	4.332	1.124
sunflower	mesh	sunM9	sunM9-1	3.967	6.445	4.031	0.748
sunflower	mesh	sunM9	sunM9-2	5.037	5.961	3.26	1.112
sunflower	mesh	sunM10	sunM10-1	3.485	5.563	3.626	0.558
sunflower	mesh	sunM10	sunM10-2	3.636	5.434	3.27	0.575
sunflower	mesh	sunM11	sunM11-1	3.752	5.448	2.182	0.799
sunflower	mesh	sunM11	sunM11-2	5.535	6.814	4.152	0.987
sunflower	mesh	sunM12	sunM12-1	3.771	5.21	2.701	1.204
sunflower	mesh	sunM12	sunM12-2	4.996	7.326	4.511	0.994
sunflower	film	sunF1	sunF1-1	5.825	7.717	4.083	1.409
sunflower	film	sunF1	sunF1-2	4.541	6.985	4.215	0.813
sunflower	film	sunF2	sunF2-1	3.914	5.779	3.831	0.805
sunflower	film	sunF2	sunF2-2	3.647	5.902	3.577	0.636
sunflower	film	sunF3	sunF3-1	5.064	6.626	4.402	0.983
sunflower	film	sunF3	sunF3-2	5.082	6.555	4.042	1.151
sunflower	film	sunF4	sunF4-1	5.035	6.486	4.208	1.106
sunflower	film	sunF4	sunF4-2	4.423	6.697	4.001	0.899
sunflower	film	sunF5	sunF5-1	4.287	6.783	4.609	0.831
sunflower	film	sunF5	sunF5-2	5.102	7.587	4.33	1.326
sunflower	film	sunF6	sunF6-1	5.262	6.361	3.898	1.214
sunflower	film	sunF6	sunF6-2	4.766	5.858	3.527	0.854
sunflower	film	sunF7	sunF7-1	4.612	7.303	4.151	1.03
sunflower	film	sunF7	sunF7-2	6	7.063	3.885	1.257
sunflower	film	sunF8	sunF8-1	3.084	5.196	3.7	0.632
sunflower	film	sunF8	sunF8-2	5.493	7.219	3.995	1.33
sunflower	film	sunF9	sunF9-1	4.621	5.586	3.564	0.925
sunflower	film	sunF9	sunF9-2	4.791	6.266	3.784	0.99
sunflower	film	sunF10	sunF10-1	4.654	6.417	3.771	0.823
sunflower	film	sunF10	sunF10-2	5.224	7.035	3.864	1.049
sunflower	film	sunF11	sunF11-1	4.248	6.072	3.394	1.029
sunflower	film	sunF11	sunF11-2	4.983	6	3.171	0.949
sunflower	film	sunF12	sunF12-1	4.543	5.69	3.539	0.784
sunflower	film	sunF12	sunF12-2	5.785	7.562	3.633	0.881
